# Supplementary material for: Identification and validation of an m7G-related lncRNAs signature for predicting prognosis, immune response and therapy landscapes in ovarian cancer
Source: Front Genet. 2024 Oct 8;15:1466422. doi: 10.3389/fgene.2024.1466422 (PMC11493627; doi:10.3389/fgene.2024.1466422)
Supplement: Supplementary file 6 [file Table1.XLSX]

## Sheet: Sheet1
m7G gene
AGO2
CMTR1
CMTR2
CYFIP1
DCP2
DCPS
EIF3D
EIF4A1
EIF4E
EIF4E1B
EIF4E2
EIF4E3
EIF4G3
GEMIN5
IFIT5
LARP1
LSM1
METTL1
NCBP1
NCBP2
NCBP2L
NCBP3
NSUN2
NUDT1
NUDT10
NUDT11
NUDT16
NUDT16L1
NUDT3
NUDT4
NUDT4B
NUDT5
NUDT7
RAMAC
RNGTT
RNMT
SNUPN
TGS1
TRMT112
WDR4
